# Supplementary material for: Diversity Training With Robots: Perspective-Taking Backfires, While Sterotype-Suppression Decreases Negative Attitudes Towards Robots
Source: Front Robot AI. 2022 Mar 9;9:728923. doi: 10.3389/frobt.2022.728923 (PMC8959608; doi:10.3389/frobt.2022.728923)
Supplement: Supplementary file 1 [file Presentation1.ZIP]

Archive with 20 entries (20 files):
- m1.bmp
- m10.bmp
- m2.bmp
- m3.bmp
- m4.bmp
- m5.bmp
- m6.bmp
- m7.bmp
- m8.bmp
- m9.bmp
- negativ.txt
- positiv.txt
- r1.bmp
- r2.bmp
- r3.bmp
- r4.bmp
- r5.bmp
- r6.bmp
- r7.bmp
- r8.bmp
