# Supplementary material for: Diversity Training With Robots: Perspective-Taking Backfires, While Sterotype-Suppression Decreases Negative Attitudes Towards Robots
Source: Front Robot AI. 2022 Mar 9;9:728923. doi: 10.3389/frobt.2022.728923 (PMC8959608; doi:10.3389/frobt.2022.728923)
Supplement: Supplementary file 1 [file Presentation1.ZIP › negativ.txt]

~wütend
~Tod
~Hass
~zerstören
~versagen
~dreckig
~eklig
~Gestank
~Abscheu
~böse
~furchtbar
~demütigen
~gemein
~schmerzhaft
~schrecklich
~tragisch
~hässlich
~widerlich
~abscheulich
