# Supplementary material for: Diversity Training With Robots: Perspective-Taking Backfires, While Sterotype-Suppression Decreases Negative Attitudes Towards Robots
Source: Front Robot AI. 2022 Mar 9;9:728923. doi: 10.3389/frobt.2022.728923 (PMC8959608; doi:10.3389/frobt.2022.728923)
Supplement: Supplementary file 1 [file Presentation1.ZIP › positiv.txt]

~schön
~feiern
~Freude
~fröhlich
~Wahrheit
~exzellent
~fabelhaft
~freundlich
~froh
~glücklich
~lachen
~nett
~liebevoll
~wunderbar
~Genuss
~lächeln
~super
~wundervoll
