# Supplementary material for: Diversity Training With Robots: Perspective-Taking Backfires, While Sterotype-Suppression Decreases Negative Attitudes Towards Robots
Source: Front Robot AI. 2022 Mar 9;9:728923. doi: 10.3389/frobt.2022.728923 (PMC8959608; doi:10.3389/frobt.2022.728923)
Supplement: Supplementary file 2 [file DataSheet1.CSV]

proband	nars_01_1	nars_02_1	nars_03_1	nars_04_1	nars_05_1	nars_06_1	nars_07_1	nars_08_1	nars_09_1	nars_10_1	nars_11_1	nars_12_1	nars_13_1	nars_14_1	nars_01_2	nars_02_2	nars_03_2	nars_04_2	nars_05_2	nars_06_2	nars_07_2	nars_08_2	nars_09_2	nars_10_2	nars_11_2	nars_12_2	nars_13_2	nars_14_2	anx_01_1	anx_02_1	anx_03_1	anx_04_1	anx_05_1	anx_06_1	anx_07_1	anx_08_1	anx_09_1	anx_10_1	anx_11_1	anx_01_2	anx_02_2	anx_03_3	anx_04_2	anx_05_2	anx_06_2	anx_07_2	anx_08_2	anx_09_2	anx_10_2
1	2	1	3	3	4	3	4	2	3	2	5	4	3	4	3	1	4	5	3	2	5	2	3	3	6	6	3	4	2	5	5	3	5	4	2	5	3	4	5	3	6	4	5	6	3	3	5	3	3
2	5	1	2	3	3	4	3	1	3	1	6	4	2	6	5	1	1	4	3	5	4	1	2	1	5	4	4	6	2	2	2	4	5	5	2	4	2	2	5	1	4	1	3	4	3	1	4	1	2
3	4	2	3	2	4	3	6	2	6	2	5	5	7	3	4	5	3	1	3	4	3	2	5	3	5	5	3	4	1	1	2	3	1	5	1	3	1	3	5	1	2	1	1	1	6	1	1	3	2
4	1	2	1	5	4	1	7	1	1	1	6	7	1	5	1	4	1	2	5	1	5	1	2	1	6	1	2	3	5	4	1	2	1	5	5	3	2	1	5	1	1	1	3	1	5	1	1	1	1
5	7	1	1	1	3	4	7	6	1	1	1	4	1	7	1	1	1	1	7	1	7	1	1	1	7	1	1	7	1	1	1	1	1	1	6	1	1	7	1	1	1	1	1	1	1	1	1	1	1
7	3	2	1	6	3	1	7	2	1	1	3	5	5	3	2	1	1	4	2	3	6	2	1	1	2	5	5	2	1	1	2	1	1	3	1	1	1	3	2	1	2	2	1	1	1	1	1	1	2
8	2	4	1	4	4	1	6	4	1	1	5	5	2	2	1	4	1	3	4	1	7	1	3	1	6	6	4	4	1	4	1	4	1	4	2	4	4	2	2	1	2	2	2	1	4	1	3	4	2
9	6	5	2	2	2	6	2	2	2	2	2	2	2	6	6	4	2	2	2	6	2	2	2	2	2	2	2	6	2	2	2	2	2	5	2	2	2	6	2	2	2	2	2	2	2	2	2	2	2
11	7	1	1	1	5	7	1	1	1	1	1	2	1	7	7	1	1	1	5	7	1	1	1	1	1	1	1	7	1	3	1	3	1	1	1	3	1	1	1	1	3	1	3	1	1	1	3	1	1
12	3	5	4	6	3	1	7	7	5	4	6	6	5	2	1	4	3	7	3	1	7	7	4	2	6	6	7	1	5	5	5	3	4	4	5	3	5	5	4	3	2	3	2	4	6	4	4	3	6
13	4	6	5	5	5	2	5	4	4	3	5	4	6	4	3	7	6	5	5	3	5	5	3	5	5	5	6	3	3	2	4	3	3	5	2	3	3	6	5	4	3	6	3	3	5	3	3	3	6
14	6	5	2	1	7	5	2	1	1	1	2	2	1	5	7	3	2	1	7	6	2	2	1	2	2	2	1	6	2	2	2	2	2	6	5	3	2	2	3	2	2	2	2	2	4	4	2	2	2
Morgen darf ich endlich mit zu unserem wichtigen Meeting, vielleicht kann ich sogar meine neuesten Ideen für die Werbung unserer Firma vorstellen. Irgendwie nimmt mich in unserem Unternehmen keiner Ernst und obwohl ich schon zwei Jahre Praktikant bin, haben sich meine Aufgaben gar nicht verändert. Na ja, vielleicht bin ich ja doch dazu geschaffen zu schminken und Kaffee zu kochen. Ich bin frustri…	193	2	nein	-1	Arbeit	Arbeitsplatz	j	Chef	ja	2	20	2	deutsch	1		1		,0240634272739302	,0364565311667023
15	6	1	4	2	6	1	7	1	3	1	6	6	5	2	5	1	1	2	6	1	7	1	4	1	6	5	5	3	1	2	5	5	4	4	1	6	1	3	5	3	4	2	4	5	3	1	5	3	3
16	4	1	1	4	3	6	7	3	1	1	1	1	2	4	4	1	1	1	1	3	1	1	1	1	1	1	1	5	1	4	1	4	1	1	1	4	1	1	1	1	1	1	4	1	1	1	4	1	1
17	2	3	1	6	6	3	4	4	5	1	4	5	5	2	1	5	1	6	5	1	2	2	5	1	3	5	4	3	6	4	1	3	2	2	5	3	1	1	6	6	1	1	1	1	5	5	1	1	1
18	6	2	2	2	2	2	2	1	2	1	6	5	2	3	6	2	2	2	2	2	2	2	2	1	6	6	5	3	1	6	5	5	3	6	1	3	3	3	5	1	6	5	6	3	6	1	4	3	3
19	6	1	7	3	2	2	4	7	7	6	4	7	7	1	1	3	7	4	2	1	3	7	7	5	2	7	5	2	1	3	4	1	5	3	4	1	1	7	7	6	1	5	7	5	4	7	1	1	7
20	3	3	3	2	4	3	3	4	2	2	5	3	3	5	3	3	3	2	3	4	3	4	2	2	3	3	3	4	2	5	3	5	2	5	1	5	2	4	3	1	6	3	5	3	5	2	5	3	4
21	5	4	2	4	4	3	3	3	2	3	5	6	3	5	5	4	2	4	4	4	4	2	2	2	6	6	3	5	1	3	3	3	4	4	2	4	1	4	4	1	4	3	4	4	4	3	4	1	3
22	3	2	1	6	5	2	6	2	3	1	5	6	6	2	4	1	1	5	6	2	6	1	2	1	5	6	4	2	3	6	6	6	5	5	5	7	2	6	7	2	6	6	6	5	5	5	6	2	4
23	1	2	6	6	6	1	4	7	5	5	3	6	7	1	1	1	2	7	2	1	1	6	2	2	1	1	2	1	1	7	7	7	7	7	1	7	6	6	7	1	7	4	7	6	7	1	7	7	7
24	3	2	2	6	2	4	5	2	5	3	6	5	3	5	4	3	4	5	3	3	3	2	3	3	5	5	3	5	4	6	3	5	5	6	4	5	3	4	6	3	5	3	5	5	5	3	5	4	4
25	2	3	2	4	4	2	6	2	2	1	5	6	5	3	2	4	2	3	4	3	5	2	2	1	6	6	3	3	3	5	3	5	4	4	3	5	2	4	3	3	4	3	4	4	4	4	5	3	4
26	4	2	1	3	5	5	3	2	5	1	4	4	2	5	4	2	1	4	5	4	3	1	4	1	4	4	1	5	1	2	1	2	1	5	1	2	2	2	3	1	3	1	3	4	4	2	4	3	2
27	7	1	1	1	5	7	2	4	1	1	1	1	1	6	5	1	6	2	6	6	2	5	1	1	2	1	2	5	1	3	1	1	2	5	3	4	5	1	3	1	3	1	4	1	1	1	5	5	2
28	7	2	1	2	5	4	1	1	2	2	2	3	2	6	6	7	2	2	5	4	2	2	2	2	2	2	2	4	2	5	2	5	3	6	2	3	2	3	2	2	3	2	3	3	5	2	3	2	2
29	2	1	2	7	6	7	2	4	4	2	6	6	7	7	6	6	7	2	7	3	5	3	1	6	2	2	1	4	2	4	5	5	6	6	7	1	7	1	7	6	7	4	2	1	3	1	5	4	3
30	7	1	4	7	3	3	3	2	1	1	1	3	4	3	7	4	2	6	5	4	1	1	1	1	1	1	2	4	2	5	3	4	2	2	2	6	2	3	3	1	1	1	1	1	1	1	3	1	1
31	5	2	3	2	4	4	5	4	3	2	3	3	3	4	5	2	3	3	4	5	2	3	3	3	3	3	5	5	5	5	3	5	4	6	5	6	5	3	5	3	3	2	2	3	5	5	3	2	3
32	6	5	1	1	2	5	1	2	1	2	4	1	1	5	5	3	2	2	1	5	2	3	3	1	5	1	2	5	1	2	1	1	1	1	1	2	1	1	1	1	4	2	1	1	2	1	5	1	1
33	1	2	2	7	4	1	7	5	7	2	6	3	7	1	1	4	3	7	4	1	6	5	6	2	2	2	6	1	1	3	5	3	1	4	2	5	2	5	6	2	4	3	3	1	3	2	3	1	5
Hier verbringt er die nächten 5 Stunden. Über einen Näherungssensor erkennt er Personen und bietet seine Hilfe an. Gedurlig beantwortet er alle Fragen, die ihm von den Passanten gestellt werden und gibt auskünfte über Abfahrtszeiten, Verspätungen, Gleisbelegungen und Räumlickeiten innerhalb des Bahnhofsgebäudes.
Gegen Mittag erfolgt ein zweiter Ladevorgang, für welchen der Roboter wieder in den Betriebsraum begleitet wird. In der Ladezeit wird ein anderer Roboter im Eingangsbereich postiert.
Nach dem Ladevorgang wiederholt sich das Prozedere des Morgens ein weiteres Mal.	124	1	ja	1	Arbeit	Arbeitsplatz	j	Kunden	ja	1	27	1	deutsch	1		5	praxisinterierter Student
34	5	1	6	6	5	4	4	3	2	5	3	2	3	6	4	2	5	3	6	4	4	2	3	5	3	3	3	4	5	5	5	6	4	4	4	4	4	4	6	4	4	3	5	4	6	4	3	4	5
35	7	1	2	1	2	4	4	1	1	1	4	2	1	7	7	1	6	3	1	4	3	2	1	1	1	2	1	6	1	5	1	6	3	5	2	7	2	1	5	2	6	1	6	1	2	3	6	2	1
36	2	1	1	2	2	2	1	6	1	1	1	1	1	4	2	1	1	2	1	2	2	1	1	1	2	1	1	4	1	1	2	2	3	6	1	3	1	2	2	1	3	2	3	2	5	1	3	2	2
Er ist dazu in der Lage Auskünfte oder ähnliche Sachliche Informationen zu geben.
In gewissen Maßen wird sich er auch menschlich bewegen.	36	2	nein	0	Arbeit	nicht genannt	j	Kunden	nein	1	21	1	deutsch	1	1	1
37	2	2	1	3	4	2	3	1	4	1	5	4	4	4	2	4	1	4	4	3	5	2	4	1	5	4	3	4	2	5	4	3	3	4	2	5	2	6	4	2	4	4	5	2	2	2	5	4	4
Während dieser Tätigkeiten hat er immer wieder Kontakt mit den andern Mitbewohnern (Menschen) und tauscht sich über anfallende Tätigkeiten aus.
Joey ist für alles zuständig, was im Haushalt anfällt und kocht zudem auch auch für die Mitbewohner, Wünsche nimmt er auf und behält sie, um diese bearbeiten zu können.
Desweiteren kümmert sich Joey um die Besorgungen, die für den Haushalt notwendig sind und kauft Lebensmittel und co ein.
Joey weiß immer über den aktuellen Kühlschrankstand bescheid und sorgt dafür, dass z.B. Wäsche immer zur richtigen Zeit fertig ist und nur fachgerecht gewaschen wird.
Er kennt sich mit verschiedenen Reinungsmittel aus und hat ein großes Wissen an Kochrezepten.
Kontakt zu anderen Robotern hat Joey kaum, da er diese wenn nur im Supermarkt trifft.	158	1	ja	1	Arbeit	zu Hause	j	Besitzer	nein	1	20	1	deutsch	1		1		,233315845780025	,207074312632223
38	5	1	5	2	3	5	4	3	3	3	5	4	6	3	3	1	3	4	3	2	5	2	4	2	3	6	3	3	2	4	4	5	5	6	4	5	4	1	3	1	3	2	3	3	5	1	5	3	2
39	7	5	1	1	4	2	2	1	1	1	1	4	5	3	6	4	1	1	5	4	1	1	1	1	3	5	4	4	1	1	1	2	2	2	1	1	1	1	2	1	1	4	2	1	2	1	1	1	4
41	1	1	1	2	6	2	6	1	1	1	6	5	1	5	2	7	1	4	7	2	6	1	4	2	6	6	1	5	2	1	1	4	1	6	6	1	1	2	6	6	2	1	4	3	7	6	2	2	2
42	5	3	6	7	1	1	5	5	5	3	7	6	5	5	2	4	6	6	1	1	6	5	7	3	7	6	5	7	7	7	4	2	3	7	7	7	1	7	7	7	5	6	6	2	7	7	3	1	6
43	6	1	1	2	3	4	2	1	2	1	4	4	1	5	2	1	1	3	3	4	4	1	2	1	4	4	1	6	4	5	1	5	2	5	4	4	2	1	2	5	5	1	5	1	6	5	5	1	1
44	2	2	3	1	2	3	7	3	5	3	6	4	3	2	2	5	2	2	3	3	6	4	6	2	6	5	5	3	5	6	3	6	4	5	6	6	6	3	3	5	7	3	5	5	5	5	6	6	3
45	7	1	6	3	3	4	5	1	1	3	6	1	6	3	5	1	5	6	6	5	3	1	2	3	4	5	5	6	1	3	3	4	5	1	3	5	2	6	5	1	3	4	5	6	1	1	5	3	5
46	6	1	2	1	1	2	6	2	2	1	2	2	7	2	4	1	1	2	1	1	6	3	2	1	1	2	7	2	1	7	4	7	1	2	1	7	1	6	2	1	7	5	2	2	2	1	7	1	6
47	3	1	1	1	2	1	7	1	1	1	5	1	3	4	5	2	2	1	2	4	6	1	5	1	5	4	1	3	5	6	3	5	3	7	6	6	5	2	5	5	6	5	5	3	7	6	6	2	2
50	1	3	2	6	4	1	7	4	4	2	4	2	4	4	1	4	2	2	1	4	2	4	4	2	4	4	2	4	4	4	1	4	4	1	4	4	4	4	4	1	4	4	4	4	4	4	4	4	4
ich habe den ganzen Tag nichts gemacht und das ist auch gut so. Meine Roboter Kollegen müssen den ganzen Tag arbeiten, deswegen konnte ich nichts mit den machen. Die Menschen wollten mich wieder umprogrammieren, damit ich das Arbeiten wieder anfangen. Zum glück ist es ihnen nicht gelungen. Ich finds erstaunlich das die Menschen so viel Arbeit mit mir haben, aber ich es nicht hinbekommen das ich f…
Das war die Story von Robby der Roboter	81	1	ja	1	beides	Arbeitsplatz	j	Chef	nein	2	27	1	Deutsch	1		1
51	2	1	1	4	4	1	6	4	5	1	7	6	4	4	4	1	1	6	3	1	4	4	5	1	6	5	4	3	2	7	1	5	1	6	4	7	4	3	4	3	6	2	5	3	5	2	7	5	4
Professor Kleiner hat an diesem Tag seine Nichte mit auf die Arbeit gebracht. Da er heute weiter an dem Präventionssystem für Resonanzkaskaden arbeiten muss, setzt er die kleine Lily zu dem Spielzeugroboter Bob. Lily freut sich mit dem Roboter spielen zu können. Er kann einige Sätze mit ihr sprechen, mit den Armen winken und auf Wikipedia zurückgreifen. Lily spiel eine Stunde mit Bob, bis es ihr …	98	1	ja	1	Arbeit	Arbeitsplatz	j	andere	nein	3	29	1	deutsch	1		1		,479626051999647	,358428040595426
52	4	1	1	1	1	3	3	1	1	1	2	1	1	6	6	1	1	1	2	4	1	1	1	1	2	2	1	7	1	1	1	2	1	3	1	2	1	1	2	1	1	1	2	1	3	1	2	2	1
Dadurch integriert er sich gut in das alltägliche Leben. Ausserdem ist er vernetzt mit den Haushaltsgeräten und der Telekommunikation und stellt diese auch zur Verfügung, um den Alltag zu erleichtern. Sollte er nicht gebraucht werden, zieht er sich zurück.	70	2	nein	1	Arbeit	zu Hause	j	Besitzer	ja	3	37	1	deutsch	1		1		,0698293231570829	,107862703650833
53	6	2	1	2	3	4	4	1	2	1	6	5	3	4	3	2	2	3	5	3	5	2	2	1	6	6	4	3	3	6	5	6	2	3	3	6	5	4	4	4	6	4	6	5	3	4	6	3	4
Mit dem laufen hat er noch viele Probleme, aber das Aufstehen klappt schon ganz gut.
Seine Kollegen sehen alle gleich aus, deswegen haben sie oft Probleme sich zu unterscheiden.
So lange sie den Ball finden und in das gegnerische Tor befördern sind alle zufrieden.
Einmal im Jahr geht es auf die Weltmeisterschaft, man sollte meinen, sie sehen dabei immer etwas neues, aufregende Länder, Kulturen und Menschen, aber es ist immer nur das gleiche Spielfeld und der gleiche Ball und die gleichen Tore.
Vielleicht würde Ihnen Abwechslung gut tun?	99	1	ja	1	Freizeit	nicht genannt	n	nicht genannt	ja	3	31	1	deutsch	1		2		,46045558255568	,28063814804821
54	4	2	1	3	2	4	4	1	2	1	4	4	5	6	4	1	1	3	2	4	5	1	2	1	4	4	5	4	2	4	3	4	3	2	2	5	3	3	3	2	4	3	3	3	2	2	4	3	3
55	1	6	1	7	5	1	6	1	1	1	7	1	1	1	1	7	1	5	6	1	6	2	1	5	6	6	6	1	7	4	1	5	4	6	6	5	1	6	5	6	1	1	1	1	6	6	3	1	1
56	1	1	1	1	2	1	7	1	4	1	7	5	6	1	1	1	1	7	5	1	7	2	4	1	7	6	6	1	4	7	7	7	7	6	6	7	7	7	7	2	7	5	7	7	7	6	7	7	4
57	4	1	2	5	6	1	7	2	6	1	7	7	6	4	1	4	1	4	7	1	7	1	7	1	7	7	4	1	1	2	2	3	1	5	4	5	1	4	1	4	7	4	4	7	7	4	7	7	1
Den restlichen Tag fegt er den Hof und mäht den Rasen.
An Weihnachten dient er als Weihnachtsbaum und wird von allen Kindern in der nachbarschaft geschmückt.	39	2	nein	1	Arbeit	nicht genannt	j	andere	nein	3	27	1	de	1		1		,389394672711204	,191632906433993
58	5	5	1	3	6	1	2	3	5	3	2	3	3	4	5	7	1	2	1	3	3	1	5	3	3	6	3	4	3	3	3	3	6	6	3	2	1	1	4	2	4	3	6	6	6	3	3	3	3
59	5	1	2	2	6	2	5	6	6	1	6	5	3	6	5	1	2	5	6	2	5	6	6	1	6	5	5	3	1	2	5	6	3	2	2	6	2	3	7	1	5	5	5	3	4	1	6	2	3
Es ist den ganzen Tag um das Kinder herum, wo es das Kind möchte und erinnert das Kind an Dinge, ist Gesprächspartner und vieles mehr.
So z.B. für die kleine Lisa.
Sie ist in der 3. KIasse. Bereits morgens weckt der Roboter mit ihrem Lieblingslied und tanzt dazu. Die kleine Lisa wird so mit einem lächeln im Gesicht geweckt. Dann nimmt Lisa auch ihren Roboter mit zur Schule und kann dort in den Pausen mit den Robotern der anderen Kinder interagieren und viel Spaß haben. Natürlich ist der Roboter, der übrigens Torsten heißt, auch glücklich, wenn Lisa mit ihre…
Ende	140	1	ja	2	Arbeit	zu Hause	j	Besitzer	ja	3	20	1	deutsch	1		1
60	3	3	1	3	3	3	6	1	1	1	5	5	5	3	1	3	1	1	2	2	5	1	1	1	5	3	5	1	2	1	2	5	1	3	3	2	1	5	5	1	5	5	2	1	1	1	2	1	5
Täglich muss er andere Aufgaben erledigen, die stetig komplizierter werden und zeigt so die Bereiche auf, in denen er noch verbessert werden muss.	57	2	nein	0	Arbeit	Arbeitsplatz	j	Chef	nein	3	18	1	deutsch	1		1
[truncated: 127 more columns]
